# Supplementary material for: Identification of autophagy-related genes in neuropathic pain through bioinformatic analysis
Source: Hereditas. 2023 Mar 1;160:8. doi: 10.1186/s41065-023-00269-w (PMC9976393; doi:10.1186/s41065-023-00269-w)
Supplement: Supplementary file 1 — Additional file 1. [file 41065_2023_269_MOESM1_ESM.xls]

## Sheet: table S1
Gene Symbol
VMA21
ATG16L1
ATG5
ULK1
BECN1
AMBRA1
ATG4B
ATG12
ATG7
ATG14
ATG3
ATG9A
ATG13
ATG4A
ATG4D
ATG4C
ATG10
ATG9B
EPG5
SQSTM1
ATG2B
ULK2
DRAM1
ATG16L2
ATG2A
MAP1LC3B
DRAM2
ATG101
MTOR
MAP1LC3A
RUBCNL
SOGA1
RUBCN
NBR1
LAMP2
PIK3C3
ELAPOR1
EI24
MAP1LC3C
DEPP1
GABARAP
BCL2
RB1CC1
GABARAPL2
GABARAPL1
FYCO1
ELAPOR2
ATG12P1
HMGB1
PIK3R4
ATG3P1
UVRAG
TFEB
C9orf72
WIPI1
ATG12P2
OPTN
WIPI2
ATG4AP1
VCP
TP53
VMP1
TBK1
LOC727709
TECPR2
PRKAA1
UBQLN2
SIRT1
PRKN
SH3GLB1
WDFY3
CALCOCO2
AKT1
FOXO3
PRKAA2
HDAC6
KEAP1
IRGM
BECN2
NFE2L2
TP53INP1
WDR45
UBQLN1
PINK1
TP53INP2
CISD2
GSK3B
BNIP3
WDR41
NRBF2
LRRK2
RPTOR
HSPA8
TARDBP
DAPK1
SNCA
PARK7
UBC
GAA
HSP90AA1
FUS
UBQLN4
ZKSCAN3
MTMR14
MFN2
TMEM59
CASP3
LAMP1
SMCR8
TUFM
CHMP2B
ULK3
TECPR1
SIRT2
USP10
BCL2L1
TBC1D5
SOD1
STING1
STX17
RAB7A
MAPK8
HIF1A
NOD2
MAPK14
STK11
RAB8A
STAT3
FOXK1
ENDOG
MTM1
ATP13A2
TRIM5
PFN1
MAP1LC3B2
HTT
CTSD
MAPK1
HNRNPA1
DAP
EVA1A
WDR45B
USP13
TRAPPC4
NUPR1
FLCN
XBP1
MCL1
DNM1L
TSC2
DAPK3
FOXO1
CASP8
SNX14
RAB39B
BAG3
PTEN
TMEM208
PARP1
VAPB
TBC1D14
RAB5A
LOC109504728
EGFR
TRAF6
ATXN3
TRIM21
IFNG
KAT5
PIK3CB
MATR3
BAX
TRIM17
LGALS8
RNASEL
HSPA5
WDR47
IL6
PIK3CA
TNF
ATXN2
RIPK1
TMEM74
MAPK15
CCDC115
TMEM199
CDKN2A
SRC
ATP12A
PRKAB1
PPARGC1A
MAPT
MLST8
KRAS
BNIP3L
MYC
GSK3A
IL1B
MEFV
CTSB
USP36
CCNF
TRIM16
LGALS3
VDAC1
SNAP29
DCTN1
ATM
PHF23
NLRP3
RPS6KB1
TGFB1
SRPK3
ABL1
TMEM41B
UNC45B
HDAC10
MALAT1
RPS27A
RAB33B
VAMP8
DHRSX
PHB2
HSF1
MCOLN1
ACBD5
PIK3R2
TOLLIP
CASP9
NFKB1
RRAGA
TAX1BP1
IFI16
FIG4
EIF2AK3
CHCHD10
TMEM39A
BRAF
BOK
CYCS
BCL2L11
BAD
WAC
RETREG1
IL23R
CXCR4
IL10RA
DAPK2
GFAP
RAB1A
TREM2
SH3BP4
PICALM
DIRAS3
TIGAR
PKM
VPS39
NEDD4L
TSC1
EPHA4
BIRC5
TBC1D17
CDKN1A
APP
LRSAM1
NLRX1
GLE1
WDR6
HSPB1
S100A8
CAV1
PON2
GLT8D1
RNF166
ANXA11
ANG
ATF6
IGF1
VPS18
VPS33A
WASHC1
MTMR3
FUNDC1
LEP
MDM2
ERN1
ACER2
TRIM13
CLN3
APOE
DCN
NEK1
AIFM1
FOXK2
JUN
TOMM20
DDIT3
PRKAG1
ITPR1
SIRT6
PSEN1
ATF4
S100A9
TRIM32
BNIP1
TMEM150B
TRIM23
BSN
ZFYVE1
FNBP1L
NEFH
UNC13A
VIM
RAB23
GAPDH
HRAS
INS
TRIM65
VPS41
BCAS3
FAS
YWHAZ
UBB
DEPTOR
TXN
RAB12
SUPT20H
PIK3CG
RAB33A
CFLAR
RNF185
LMNA
TLR4
FNIP1
HSP90AB1
CLTC
IKBKB
PPP1R15A
YAP1
HDAC1
TNFAIP3
TNFRSF10B
JMY
CLEC16A
TUBA4A
HMOX1
MFN1
UBE2N
OPA1
STUB1
TNFSF10
MIR155
CTNNB1
RAB1B
WDFY4
YWHAE
ABCE1
TRAF2
YWHAQ
PON1
VPS13A
CFTR
CSNK2A2
CD44
MIR30A
RAB18
DYNC1H1
XIAP
PIM2
E2F1
CPTP
DAO
EIF2S1
EIF4G2
VPS16
BBC3
RHEB
MAPK3
STK4
RIPK2
TFRC
RB1
EIF2AK4
NPC1
TPCN2
MTMR8
EIF4EBP1
MIR142
FNIP2
CSNK2A1
MCOLN3
RAB11A
PRKAG2
NLRP1
YWHAB
EEF1A1
PTPN22
ITGB4
RRAGB
PIK3R1
PRKDC
TUBA1B
PAWR
ATP2A2
CASP7
TM9SF1
RAB21
CDKN1B
CHMP4B
MIR21
YWHAG
RAB39A
ISG15
RAF1
PDCD6IP
TIA1
DENND3
CFAP410
SMAD3
RELA
TLK2
RASIP1
TMBIM6
KIF25
OGT
CGAS
FADD
CD5L
CDK5
DNM2
MTMR9
TGM2
CHMP2A
PSMC4
IL10
ELAVL1
TOMM40
ITGB1
CEBPB
AKT1S1
CAMKK2
RNF186
ERBB4
PON3
PRPH
TAF15
ALS7
ALS3
DYNLL1
EPAS1
SIRT3
PMAIP1
RNF41
SGPP1
RNF5
EIF2AK2
BECN1P2
MTDH
MAP1S
CXCL8
GRAMD1A
CLU
UCHL1
SEC16A
CANX
MAGEA6
SYT11
SYNPO2
TTR
CASP1
IRF3
TRAPPC8
NOD1
HTRA2
NPRL2
EPHB2
INSR
SIGMAR1
BAK1
RACK1
MET
MAP1B
PIK3C2A
RAB24
DEPDC5
PPP1CA
HSPA4
PDCD4
MEG3
GBA
ERBB2
VPS35
YY1
SMAD4
LRRC25
MAP3K5
MIR34A
IL4
UBE3C
BIRC2
BANF1
SESN2
VEGFA
TUBB4B
BIRC6
SNX30
RAB35
RRAGD
HK2
BIK
BCAP31
MIR20A
RAB5C
OFD1
NEDD4
RAB9A
IRF1
PPP2CA
ARG2
MYCBP2
S100A4
HOTAIR
PHAF1
EIF5
ARFIP2
USP14
IFT88
HSP90B1
AGER
VPS11
ITGB3
CCAR2
MIR17
TSG101
RIPK3
TMPO
VAPA
MAP2K1
TRIM50
ACTB
TUBB3
COPB1
CUL3
NLRP6
LAMTOR1
SPTLC1
AR
PLEKHM2
CTSL
FBXW7
RSL1D1
DNAJB1
SNX4
PEX5
AURKA
MAPK9
VPS29
MIR30D
ANXA5
SPTAN1
WDR24
PRKAB2
SCOC
EEF2K
PPARG
RAB8B
RNF213
PABPC1
NR4A1
P4HB
FIS1
OLR1
GPR137B
GPR137
GOPC
EP300
MAP3K7
RMC1
PLIN3
SIK2
MIR199A1
TUBA1A
FBXO7
CCT3
TUBB
PIP4K2A
GOLGA2
TLR2
ATP6V1A
CRY1
HMGA1
STX5
AP2M1
MAVS
KDM4B
SIDT2
ROCK1
RRAGC
BMF
VPS51
MOAP1
BID
APAF1
PGAM5
CDK1
TAB2
RAB26
UBE2V1
XPO1
VPS13D
LDHA
DCP2
IGF1R
TANK
DYNLL2
HSPA9
RAB2A
LGALS1
PIKFYVE
ZRANB1
ITGA5
ANXA7
LMNB1
PLIN2
UBA52
SND1
NEAT1
SBF2
MAGEA3
IGF2R
DICER1
TRIM22
NOTCH1
HSPB8
PI4KB
NPM1
LRPPRC
CTSA
DCAF12
NOP56
FUNDC2
MIR130A
DAXX
IKBKE
CD4
DNAJA3
STK3
FBP1
TUBB6
MIR22
IL17A
LAMP3
PSMC2
MIR204
RBX1
IL6R
RAB38
USP30
PDPK1
MMP14
MFF
RAB14
APEX1
PLK1
RAB13
PGK1
H19
HNRNPA3
PEA15
PLEKHF1
CSNK2B
UTRN
YWHAH
COPZ1
PSMD4
ZC3H12A
PSMD2
LAMTOR3
TMED10
TOMM22
TNFRSF1A
FBXL2
RAN
MIR224
ITGA3
PSIP1
NCOA4
EPHA3
PFKP
PSMC5
TP53BP2
CCT8
IFNB1
HDAC4
TUBA1C
COL1A1
WWOX
CHUK
AKT2
PRNP
MLKL
STRIP1
NSF
FLNA
MIR101-1
PHGDH
EEF2
CKAP4
CAPNS1
SPARC
EPHB3
SUMO1
PCNA
NDRG1
XRCC5
JAK1
IFNL2
PRKCI
TRADD
CSNK1A1
CHEK1
KAT8
TSPO
TEX264
BCL2L2
TLR3
BCL2L10
RAB6B
STBD1
RAC1
CCT2
GART
MIR24-1
DDX6
ESR2
TRAF3
SMAD2
NIPSNAP1
NAPA
SREBF1
TNPO1
G3BP1
HNRNPU
KLHL22
SPP1
BMI1
PVT1
MIR143
AVEN
MIR9-1
CDC37
TUBB2A
GJA1
IL24
DYNC1I1
RAB6A
PIR
PRODH
PHB1
NRAS
PTRH2
NAMPT
SCFD1
EPRS1
ATP5F1A
GAS5
U2AF1
TFE3
MT2A
TCP1
SHH
CHMP3
ING1
HAX1
ATP1A1
RNF2
RPS3
STAT1
SERPINA1
PSMA6
MIR210
EPM2A
NIPSNAP2
ACE2
LARS1
RAB4A
CHMP6
TP73
ZMPSTE24
UBE2D3
ANXA1
EZH2
EI24P2
EI24P1
EI24P4
EI24P3
EI24P5
SPG11
MYH9
HLA-DQA1
MBP
GLS
ATP6AP2
IAPP
HNRNPM
TAB3
ESR1
PPARA
HERC1
EIF4G1
TBC1D25
IARS1
HGF
TLR9
KPNA2
PTGS2
PSMD3
PCM1
PSMC6
BST2
ANXA2
GRN
DDX5
HLA-DRB5
ACLY
VPS13C
HDAC9
RMDN3
SGPL1
BIRC3
ITGAV
MIR181A1
SKP2
IMMT
TRAPPC5
PAK1
CUL4B
VPS4A
MIR106A
HNRNPA2B1
PLEKHM1
MARS1
RGS19
CHMP7
CHMP4C
HLA-DQB1
PLEKHG5
HSD17B12
MAP2K3
SLK
EPHA2
FN1
GSN
CCT4
UPF1
ACACA
SNRNP70
HSPD1
HNRNPH1
RAB5B
LAMTOR2
RICTOR
NR1H4
HIPK2
YBX1
TBKBP1
HSPA1A
CCT7
CHMP4A
CASP14
NTRK1
GLG1
SIRT5
ATXN7
HLA-DPB1
HLA-DPA1
HLA-DQB2
HLA-DQA2
DAPL1
SOGA3
GABARAPL3
FOXM1
UBE2D2
TMEM106B
SPHK1
PRKAG3
LBR
RPL4
DDB1
TRAPPC1
ITGAM
MIR140
LDHB
MALT1
TRAF4
GLUD1
TRIB3
DIABLO
CCR5
PSMC1
UBTF
CREB1
ITPR3
FKBP8
TERT
SOD2
SEC24C
MIR124-1
UBA1
EMD
COPA
CCL2
CASP2
CCND1
RARS1
PROM1
MIR93
RAP1A
RUVBL2
MIR30B
CD84
PRKCD
SLC2A1
MT3
LMNB2
NDRG2
ITGB2
TRIM6
MIR23B
DDIT4
UFL1
RPL23A
IGFBP3
BCL10
DDOST
SLC25A3
MGMT
MTMR4
XRCC6
NGF
XDH
MECP2
KRT18
DVL2
HLA-DRB4
TRPM2
PIK3CD
EPHB4
SERPINE1
RAB27A
EPHA7
CASP4
ADAM12
DFFA
DIDO1
RAB25
H2BC3
CTSS
TRIM8
CHMP5
IL13
PSAP
KL
PSMC3
SDCBP
ALDH2
ATP5F1B
SMURF1
SKP1
PIK3R3
DDX17
DHX9
AIM2
HSPA1B
PTPN11
IL2RA
MAPK10
BIRC7
SNAP23
ACIN1
BSG
MIR375
TIAL1
RPS2
PRPF8
CUL4A
SOX2
IKBKG
ENSG00000284820
HNRNPH2
GZMB
IL6ST
FLNC
MIR23A
CD40LG
C1QBP
MMP9
MIR125B1
VHL
PDK1
GRB2
TBC1D15
CALR
IGFBP5
FERMT2
URI1
PML
HNRNPK
RPS4X
AZI2
SLC2A3
TTC5
SPATA33
MIR18A
MLLT11
CYC1
NCL
DNMT1
SEC23A
MYO6
MIR126
CHEK2
SFPQ
RPN2
SETD2
PFKFB3
RPS23
SLC3A2
BCL2A1
RASSF5
KLF4
NEFM
MIR146A
KDM4A
NLRP4
POLRMT
CCT6A
AHR
TRPM7
SVIP
RAB32
CCPG1
FTH1
SLC37A4
MIR376A1
KDM1A
EPHA1
TNFSF11
COL10A1
RAB10
IL15
ADIPOQ
HADHA
EIF4A3
CACYBP
ALS2
SP1
PSEN2
EIF5A
KPNB1
LINC-ROR
FTL
TPM2
MUL1
RPA2
EWSR1
RPLP2
PI4K2A
RPL7A
PPP1R13L
MIR223
WDR26
EHMT2
DNAJA1
PIM1
FASLG
RAB30
DDX58
NFKBIA
CRYAB
BACE1
RTN4
PTBP1
MAP2
HULC
MIR199A2
GYS1
LEPR
ORMDL3
SNX7
RUFY4
CAD
ADAR
RCAN1
BRD4
SGK1
VTI1B
EIF4E
DDX3X
PCBP1
WARS1
NGFR
CSF1
TJP1
PCLAF
HACD3
FGF1
NQO1
THBS1
RAB41
INA
SLC25A13
IPO5
FLT3
LGALS9
MIR338
TOMM70
SEC24B
PKD2
USP9X
SPRED2
FKBP4
RPS16
SCD
TP63
SLC1A3
ATP1B1
PDIA6
CAND1
MIR205
MIR106B
CREBBP
NUP93
RPLP0
GNL3
MYO1C
ATL3
SIRT7
PELO
UBXN6
RCN2
ITGA2
MIR132
TRAPPC6B
PSMA1
CLINT1
SEC23B
TGFBR2
TMEM192
MIR335
PLAC8
SLC33A1
MTHFD1
GBF1
RPS3A
PDE4A
AP2A1
RAB11B
SETX
AURKB
BAG1
MIR206
SLC25A6
RABGAP1
PTPA
MBNL1
OSBPL8
UBE2D1
MYBBP1A
PRRC2C
MON1A
GMPS
PTK2
BRCA1
PSMD11
GARS1
ILK
RALB
MIR214
RNF216
HGS
GNAI3
FMR1
RUVBL1
RBMX
VAMP7
TUBA8
TUBB4A
IMPDH2
CCDC47
PPP2R1A
NOS2
TNFAIP8L1
DPYSL2
DDX1
PELP1
DDX39A
LRRC59
KRT8
APOB
PRDX2
CCT5
ATP6V1G1
PYCARD
LETM1
GDI2
TRIM14
TRIO
SAFB
FBXO32
TIMD4
RPS6
VPS26A
AP2B1
H2AX
GCN1
FZD5
RPL3
RPS28
TRAPPC11
CNOT4
KAT2B
CCNY
MPP2
LMAN1
PTPN2
FASN
AGO2
PPIA
CHMP1A
USP33
TGFBRAP1
TRAPPC2
CCNB1
EGR1
MIR216A
RPS9
ELOB
ADRM1
JAK2
RTN3
TRPV1
NEDD8
STMN1
RPN1
SSBP1
FBXL3
SERPINB5
AKT3
ZFAND1
CAPN1
GFPT1
HAGLROS
RPS19
RPS7
IFI27
ESYT1
RPL13A
MAP4
TBC1D7
EEF1A2
TXNIP
IFT20
RAD51
FAF1
SERPINF1
PABPC4
PRDX1
SEC62
ANXA6
CSTB
SMC3
FARSB
CSDE1
MIR129-1
HLA-A
EFTUD2
DARS1
CASR
ILF3
CCZ1
ATP6V1B2
CDK6
COPB2
RPS17
LARP1
NEFL
RASSF1
PSMD12
TP53BP1
RHOT1
BAG2
PSMA4
QARS1
TICAM1
ACTN4
ERLIN1
SRSF3
ALKBH5
RBM8A
MIR148A
VPS45
CTTN
USP7
NEK9
NUP155
ARHGEF2
AKAP12
KHDRBS1
DYNC1LI1
UCA1
PDIA3
EXOC8
VPS33B
RPA1
RPL8
EMC1
RPL6
ZNNT1
CD47
MID2
MFSD8
AGPS
RTCB
TOP2B
MTCH2
PSMD13
ATP5PD
NKX2-3
CYLD
IMPA1
RPL18
CSE1L
TGFB2-OT1
CD274
RNF31
KDR
PLD1
CLDN1
XPOT
RAB3GAP2
RPL27
APOL1
MDH1
ITGA6
CBR1
PGD
NCOR1
MST1
NAT10
ASS1
SLC16A1
MRPS2
NOP53
ERCC6
SEC31A
RETREG3
STX7
EEF1G
NUP205
SLC7A5
VPS4B
SNAP25
PSMD10
MIR30E
ULK4
DUSP16
PRKACA
RRM2
MARCHF5
COL18A1
SSRP1
FXR2
BRIX1
DANCR
STT3A
TECR
TMEM43
TRIM28
ERLIN2
ATP5F1C
FGFR2
ZFYVE26
ENPP1
GANAB
RPS14
EXOSC2
RPS11
KCNQ1OT1
MTMR6
RALBP1
MYH10
PSMA7
FLOT2
MYL6
MIR216B
LONP1
PRKAR1A
CDK16
MTCL1
BAG5
FEZ1
CIP2A
FAF2
C3
CFL1
GTPBP4
MIR186
IRF5
MYD88
ALDH7A1
PCYT1A
FKBP5
CCNA2
MAP1A
H1-2
HGH1
XIST
MDH2
POU5F1
PIGT
IRS4
TMEM33
MIR29C
CTSK
RRBP1
EDEM1
ALDOA
KIF23
NDUFA10
FLOT1
MTHFD1L
TRAPPC12
PNO1
MIR107
MIR137
ATR
GSTP1
IGF2BP3
SRSF7
MIR29B1
PCNT
CDH1
DDX54
MAP2K5
PIP5K1C
ING2
ACADM
NTF3
S100A6
CD68
MIRLET7G
IFI30
FLNB
SERPINH1
USP15
EEA1
SLC25A10
KDELR1
RPS27
RAB3GAP1
ILVBL
RPL37A
CSTF1
IGF2BP2
CAPN2
ABHD5
CLTA
TNFRSF1B
MSTN
PSMB5
USP11
GEMIN4
SYK
GOSR1
RABGAP1L
MIR7-1
PEG3
HADHB
NAA10
RPS5
RRP12
GSR
RRM1
HEXA
FGF2
P3H3
FURIN
VPS37A
RAB17
ACTG1
ZC3HAV1
HCCS
HSPB6
USP19
PIN1
STX12
SOAT1
KPNA3
MAPRE1
CST3
ATN1
RPS15A
PDCD5
UHRF1
DNAJC7
PRKD1
ABL2
PPP1R12A
NAP1L1
FBXW5
CDK4
TPM1
DMXL2
TOP2A
LYN
MAT2A
PPP1CC
EIF3A
CBX3
RHOG
DDX55
CARS1
DST
CHERP
NCOA3
GOLM1
FBXO22
CPT1A
RPSA
PSMA5
EIF2B3
EIF4B
GPX4
AKR1B10
GDF15
CERS2
GATA4
TKT
UQCRC2
SRPK1
UQCRC1
TPX2
DEK
METTL3
DNAJC13
MLF2
MIR144
RAB3D
TAGLN2
EXOC4
LMAN2
SURF4
DRD3
VDAC2
PSMA2
HMGN2
TBL2
WDR1
CD24
H3C1
ARHGAP27P1
SEC24D
SNHG14
IL7R
RARA
TBC1D2B
MIR26A1
RPL13
SYNCRIP
DYNC1I2
TOMM5
VRK2
SLC25A12
BTRC
PHLPP2
CLPTM1
EIF5B
FTSJ3
MIR372
CAMK2G
IRF8
MIRLET7B
HNRNPDL
VPS28
VPS37B
MVB12A
SNRNP200
VDAC3
RPL7
CALM1
MCM7
ACTR2
AKAP13
PPFIBP1
TNFAIP8
HDAC2
CERKL
CCAR1
CD36
IL37
GSDMD
NTF4
UCP2
AGK
STX6
CETN1
ARL13B
NSMAF
SPNS1
ACAT1
PTPN1
TOP1
IRS1
JMJD6
EIF3L
PGR
PLA2G4A
TLR7
PEBP1
MIR193B
MIR506
TRIM27
DCAF17
PPP1CB
MTPAP
SERBP1
KLHL3
TOR1A
HNRNPUL1
CNR1
CASP6
TNFSF15
PIM3
XAF1
SLC1A5
PAICS
EEF1D
SMC4
SSR4
SLC38A2
HM13
RPL14
RPL17
SEC11A
WDR18
RPF2
ABCB1
STAU1
AFG3L2
GLI1
TAFAZZIN
MIF
MIR185
TAPBP
PRMT5
PDIA2
SUPT16H
CALCOCO1
DYRK1B
VPS37C
UBA3
DNAJA2
LATS2
DAB2
AHNAK
TBC1D2
MIR19A
MIR212
NCSTN
MIR30C1
CLCN3
LOC116216141
LOC116216142
LOC116216143
LOC116216144
LOC116216145
LOC116216146
LOC116268446
LOC116268447
PCBP2
DACT1
RPL23
MIR27A
SAFB2
PEX3
MIR16-1
SERPINA3
UCP3
MIR96
TUBG1
PIP4K2B
SEC24A
TRAPPC3
FBLN5
LAMTOR4
HYOU1
PFAS
TRIP13
ACSL3
AP1M1
TMX1
SEPTIN9
EIF4G3
FBXL4
TPCN1
KDM3B
LITAF
DHX15
LUZP1
LNCRNA-ATB
IL12B
PPP3CA
AHCY
HSPA2
RAI14
SPECC1
GDI1
MIRLET7I
MIR638
SHOC2
PDGFA
CDR1-AS
CDC42
UBE2L3
HUWE1
PSMA3
BCR
SLC27A4
TFG
ABCD3
PCMT1
STAM
NSUN4
SFXN1
HNRNPAB
WHAMM
PXN
SREBF2
H3-7
KDM2B
SACM1L
USP8
CEP170
ADRB2
PLAU
CDC25B
IL10RB
LAMTOR5
SMARCB1
PHF5A
SOX2-OT
ALDH1A1
ALCAM
HIPK3
CNOT1
KHSRP
MIR26B
MIR100
MLH1
MYOF
POLR2B
VANGL1
ERP44
PSMD1
MANF
NOP58
GAB1
UBA5
NCBP1
KIF5B
GFER
SLC25A1
KRT19
STIP1
TOM1
CD82
AGR2
TPM4
STOM
SUGT1
MIR181A2
HBB
TUBB8
DYNC1LI2
PLK3
SEC22B
HCFC1
TTN
MIB1
TRRAP
IL23A
TRIM49
MIR16-2
OAT
IFIH1
UBE2L6
PRPF19
SMC1A
SYP
FANCC
RPL5
HSD17B10
PEX13
PSMD6
ASCC3
SLC25A4
ERCC2
NF1
OGDH
ARF1
ASPH
RPL15
CUL2
HAVCR1
RPS24
HBS1L
COPG1
AARS1
URB2
NACC1
SEC61B
ATP6V1C1
RUSC2
KIT
TBC1D9
NR1D1
PCLO
ANKRD49
SIDT1
PJVK
WASH2P
WASH3P
ACTN1
TPT1
DSG2
IDO1
PIAS4
DYNLT1
ITGAL
TNFRSF10A
TNFRSF21
IL13RA1
TNFRSF10D
HTATIP2
UBAP1
CREG1
RAB31
VPS37D
PTPN6
PRKCE
CDK7
MKI67
MIR138-1
VDR
ADSL
BAP1
MCM2
PARN
RPL19
MARS2
AATF
BANP
NAA15
POP1
TMEM30A
CAPRIN1
DHX37
PES1
ST13
WDR12
XAB2
AQR
NUDT21
NUP188
TSR2
DCAF13
WDR3
HARS1
NLE1
NOC4L
BUD23
KTN1
ECHS1
CUL5
SLC25A5
AMFR
BSCL2
CHAF1B
DNAJC3
RIF1
PTOV1
SNX17
MIR665
TBC1D4
DSC1
CLEC4A
MIR1-1
MITF
CTSZ
PLEC
NOX4
BCLAF1
PDIA4
HLA-C
GEMIN5
NUFIP2
GNAS
SMARCA4
NR1H2
ALDH18A1
ATP6V1E1
ATP6V0A1
SMCHD1
IGFBP2
HK1
CTNND1
GGPS1
USP24
PREP
MDC1
RBBP7
TET1
TM9SF2
ZFP36
ERMP1
VPS26B
TBC1D7-LOC100130357
ARHGDIA
HMGA2
STK38
LGALS3BP
HMGB2
HNRNPL
STT3B
CDK5RAP3
DERL1
RBCK1
STC2
PRF1
MIR211
RPLP1
DNAJB2
RALA
ATP1B3
VAMP3
JUP
WNK1
EIF4A1
CD209
RHOB
KIDINS220
EIF1AX
OTUB1
DDX23
IFNA1
FGFR1
NOS3
MAP4K4
PRKCB
FAP
SNAI1
CLDN2
DDA1
NHLRC1
MPHOSPH8
RHOA
RPS13
PIGS
RPL28
SCAMP3
CXCL12
AGT
AXIN1
PCK2
WNT3A
NR2C2
TNIK
S100A11
STXBP3
IL33
ADAM9
ARG1
PLOD3
EIF2S3
SHMT2
PRKCSH
SCARB2
CUL1
S100A10
SPI1
ALDH9A1
SLC25A22
LAPTM4B
SRM
CLPTM1L
UNC45A
MRPL38
PGGT1B
[truncated: 5,823 more rows]
