# Supplementary material for: Identification of autophagy-related genes in neuropathic pain through bioinformatic analysis
Source: Hereditas. 2023 Mar 1;160:8. doi: 10.1186/s41065-023-00269-w (PMC9976393; doi:10.1186/s41065-023-00269-w)
Supplement: Supplementary file 2 — Additional file 2. [file 41065_2023_269_MOESM2_ESM.xls]

## Sheet: Sheet1
Activated B cell
Activated CD4 T cell
Activated CD8 T cell
Central memory CD4 T cell
Central memory CD8 T cell
Effector memeory CD4 T cell
Effector memeory CD8 T cell
Gamma delta T cell
Immature B cell
Memory B cell
Regulatory T cell
T follicular helper cell
Type 1 T helper cell
Type 17 T helper cell
Type 2 T helper cell
Activated dendritic cell
CD56bright natural killer cell
CD56dim natural killer cell
Eosinophil
Immature dendritic cell
Macrophage
Mast cell
MDSC
Monocyte
Natural killer cell
Natural killer T cell
Neutrophil
Plasmacytoid dendritic cell
