# Supplementary material for: Identification of autophagy-related genes in neuropathic pain through bioinformatic analysis
Source: Hereditas. 2023 Mar 1;160:8. doi: 10.1186/s41065-023-00269-w (PMC9976393; doi:10.1186/s41065-023-00269-w)
Supplement: Supplementary file 3 — Additional file 3. [file 41065_2023_269_MOESM3_ESM.xlsx]

## Sheet: string_interactions_short
#node1	node2	node1_string_id	node2_string_id	neighborhood_on_chromosome	gene_fusion	phylogenetic_cooccurrence	homology	coexpression	experimentally_determined_interaction	database_annotated	automated_textmining	combined_score
Ankle2	Sirt2	10116.ENSRNOP00000053507	10116.ENSRNOP00000059450	0	0	0	0	0	0	0.9	0.236	0.92
Foxo1	Nampt	10116.ENSRNOP00000018244	10116.ENSRNOP00000013043	0	0	0	0	0	0	0	0.583	0.583
Foxo1	Sirt5	10116.ENSRNOP00000018244	10116.ENSRNOP00000024067	0	0	0	0	0	0.266	0.218	0.546	0.716
Foxo1	Sirt2	10116.ENSRNOP00000018244	10116.ENSRNOP00000059450	0	0	0	0	0.062	0.48	0.149	0.887	0.947
LOC108348065	Sirt5	10116.ENSRNOP00000009295	10116.ENSRNOP00000024067	0	0	0	0	0.05	0.315	0.315	0.52	0.757
LOC108348065	Sirt2	10116.ENSRNOP00000009295	10116.ENSRNOP00000059450	0	0	0	0	0.05	0.193	0.159	0.891	0.92
Nadsyn1	Nampt	10116.ENSRNOP00000028175	10116.ENSRNOP00000013043	0.128	0	0	0	0.206	0	0	0.633	0.724
Nadsyn1	Pnp	10116.ENSRNOP00000028175	10116.ENSRNOP00000013582	0.117	0	0	0	0	0	0	0.436	0.481
Nadsyn1	Sirt5	10116.ENSRNOP00000028175	10116.ENSRNOP00000024067	0.095	0	0	0	0.064	0	0.931	0.231	0.949
Nadsyn1	Sirt2	10116.ENSRNOP00000028175	10116.ENSRNOP00000059450	0.095	0	0	0	0.064	0	0.965	0.167	0.972
Nadsyn1	Nnt	10116.ENSRNOP00000028175	10116.ENSRNOP00000029578	0	0	0	0	0.05	0	0.964	0.334	0.975
Nadsyn1	Nudt12	10116.ENSRNOP00000028175	10116.ENSRNOP00000061974	0.062	0	0	0	0.085	0	0.977	0.39	0.986
Nampt	Nnmt	10116.ENSRNOP00000013043	10116.ENSRNOP00000007789	0	0	0	0	0	0	0.9	0.591	0.957
Nampt	Nnt	10116.ENSRNOP00000013043	10116.ENSRNOP00000029578	0.043	0	0	0	0	0	0	0.399	0.401
Nampt	Pnp	10116.ENSRNOP00000013043	10116.ENSRNOP00000013582	0.101	0	0	0	0	0	0.9	0.298	0.931
Nampt	Nudt12	10116.ENSRNOP00000013043	10116.ENSRNOP00000061974	0.121	0	0	0	0.064	0.118	0.9	0.312	0.941
Nampt	Sirt2	10116.ENSRNOP00000013043	10116.ENSRNOP00000059450	0.086	0	0	0	0.051	0.084	0.9	0.631	0.965
Nampt	Sirt5	10116.ENSRNOP00000013043	10116.ENSRNOP00000024067	0.086	0	0	0	0.057	0.084	0.9	0.629	0.965
Nnmt	Pnp	10116.ENSRNOP00000007789	10116.ENSRNOP00000013582	0	0	0	0	0	0	0.9	0.16	0.912
Nnmt	Sirt2	10116.ENSRNOP00000007789	10116.ENSRNOP00000059450	0	0	0	0	0	0	0.9	0.249	0.921
Nnmt	Sirt5	10116.ENSRNOP00000007789	10116.ENSRNOP00000024067	0	0	0	0	0.056	0	0.9	0.291	0.927
Nnt	Sirt5	10116.ENSRNOP00000029578	10116.ENSRNOP00000024067	0.044	0	0	0	0	0.057	0.9	0.166	0.914
Nnt	Sirt2	10116.ENSRNOP00000029578	10116.ENSRNOP00000059450	0.044	0	0	0	0	0.057	0.9	0.166	0.914
Nnt	Nudt12	10116.ENSRNOP00000029578	10116.ENSRNOP00000061974	0	0	0	0	0.064	0	0.945	0	0.946
Nudt12	Sirt5	10116.ENSRNOP00000061974	10116.ENSRNOP00000024067	0	0	0	0	0.06	0.149	0.9	0.048	0.913
Nudt12	Sirt2	10116.ENSRNOP00000061974	10116.ENSRNOP00000059450	0	0	0	0	0.06	0.122	0.9	0.089	0.914
Pnp	Sirt2	10116.ENSRNOP00000013582	10116.ENSRNOP00000059450	0.086	0	0	0	0	0.054	0.9	0.101	0.911
Pnp	Sirt5	10116.ENSRNOP00000013582	10116.ENSRNOP00000024067	0.086	0	0	0	0	0.054	0.9	0.219	0.923
Sirt2	Sirt5	10116.ENSRNOP00000059450	10116.ENSRNOP00000024067	0	0	0.414	0.66	0.064	0.293	0.8	0.883	0.912
